# Supplementary material for: A Histone Map of Human Chromosome 20q13.12
Source: PLoS One. 2009 Feb 20;4(2):e4479. doi: 10.1371/journal.pone.0004479 (PMC2639704; doi:10.1371/journal.pone.0004479)
Supplement: Table S1 — Enrichment profile of 70 transcripts in HeLa S3 cells. “*” denotes enrichment above threshold. (0.02 MB XLS) [file pone.0004479.s011.xls]

## Sheet: Sheet1
NCBI Gene ID	TSS	Spot Coordinates	Expression HeLa S3	Expression Signal (GeneSpring) HeLa S3	POLII	H3K4ME1	H3Ac	H3K4ME2	H3K4ME3	H4Ac	H3K27ME3	CTCF
GDAP1L1	42309301	chr20:42308030-42310334	A	4.75234	-0.484	0.06003	-0.1361	-0.1627	-0.09295	-0.07602	0.9209	1.322
C20ORF142	42373505	chr20:42372534-42374061	P	7.6211	0.5718	0.4183	2.423*	2.926*	3.276*	0.9936	-0.6364	1.226
R3HDML	42399040	chr20:42398888-42401391	P	4.90723	-0.7555	-0.2125	-0.02915	-0.5778	-0.4615	-0.05647	-0.5423	-0.2684
HNF4A	42417754	chr20:42461978-42464123	A	3.66278	0.1352	2.648*	0.774	1.019	0.1286	0.9083	-0.1627	-0.1084
HNF4A	42463338	chr20:42417399-42418782	A	3.84655	-0.5569	0.3581	0.1287	-0.2981	-0.4743	0.06742	-0.1574	-0.2381
C20ORF62	42527382	chr20:42527196-42529491	A	3.32129	0.1574	-0.4467	0.5558	0.1806	1.524*	0.09512	-0.737	0.2669
TTPAL	42537974	chr20:42537634-42538377	P	7.02093	2.864*	1.293	4.277*	4.805*	5.187*	2.922*	-0.415	0.5676
SERINC3	42584133	chr20:42566672-42568880	P	9.20181	0.1568	-0.1319	-0.1255	-0.1954	-0.2459	-0.2164	-0.179	-0.09619
PKIG	42593840	chr20:42593012-42595471	P	5.85556	-0.02636	-0.1358	0.3219	0.8156	-0.1409	0.0545	0.263	0
WISP2	42777300	chr20:42774833-42777708	P	11.0874	0.0168	2.381*	2.146*	2.025*	1.829*	2.299*	-0.05889	0
RIMS4	42872393	chr20:42871064-42873459	A	4.55414	-0.3475	-0.3886	0.2016	0.275	0.2057	-0.2169	0.4681	0.107
YWHAB	42947766	chr20:42947220-42949960	P	12.2482	0.02346	0.4128	0.9373	1.242	0.07172	0.01665	0	0
PABPC1L	42972117	chr20:42971848-42973109	P	5.527	0.9208	0.5613	1.917*	2.622*	2.79*	0.7439	0.04264	0.01783
TOMM34	43022541	chr20:43022132-43024761	P	8.30319	0.6202	0.8491	1.874*	1.257	2.086*	0.766	-0.3462	-0.1741
STK4	43028534	chr20:43028239-43030793	P	8.45068	2.01*	1.44	3.977*	3.543*	4.436*	1.782*	-0.328	0.9474
KCNS1	43163167	chr20:43161856-43164046	A	4.98289	-0.2475	-0.1888	0.4612	-0.074	0.1354	0.2696	-0.3462	0.2491
WFDC5	43177227	chr20:43176039-43178256	A	3.1643	0.0325	0.0865	0.1549	0.279	0.05494	-0.05109	0.3142	-0.01914
WFDC12	43186520	chr20:43185516-43187685	A	4.31401	-0.2624	-0.2274	-0.1899	0.07952	0.1617	-0.1195	-0.009651	-0.04438
PI3	43236931	chr20:43235193-43237254	P	5.16546	-0.006113	2.065*	0.2183	1.371	0.1024	0.4768	0.271	-0.1336
SEMG1	43269052	chr20:43268807-43271167	A	3.01638	-0.4383	-0.3272	-0.8451	-0.3401	-0.1915	-0.2888	0.4923	-0.1561
SEMG2	43283355	chr20:43281827-43283450	A	2.95968	-0.756	0.8727	0.267	0.1243	-0.4062	-0.3074	-0.05889	-0.07862
SLPI	43316620	chr20:43315714-43317589	P	11.8061	0	0	0	0	0.4668	0	0	0
MATN4	43367645	chr20:43366633-43368867	A	4.55414	-0.15	0.8772	0.4222	0.3524	-0.1036	0.1605	0.1678	2.84*
RBPSUHL	43368905	chr20:43368246-43370427	A	3.73532	-0.07608	0.9214	0.7427	0.3219	0.1756	0.4487	0.3334	3.242*
SDC4	43410478	chr20:43409329-43411484	P	8.56175	0.9782	0.305	1.703*	2.278*	2.416*	0.4342	0.255	-0.05289
TP53TG5	43440447	chr20:43439414-43441942	A	4.90723	0.2855	0.2652	0.3103	0.07496	-0.05453	0.04388	-0.3646	-0.1821
DBNDD2	43468125	chr20:43466490-43468920	P	7.46655	-0.04243	0.1667	0.4401	0.2829	-0.6631	-0.1667	-0.4247	0
PIGT	43478218	chr20:43476991-43479385	P	8.37012	2.11*	0.7334	3.304*	3.219*	4.21*	2.163*	-0.6439	-0.5282
WFDC2	43531808	chr20:43530415-43532815	P	4.67351	-0.09251	-0.4974	0	0	-0.5157	-0.2769	0.5394	0
SPINT3	43577628	chr20:43577266-43579113	A	3.07448	-0.5795	-0.6347	-0.6289	-0.1414	-0.2908	-0.5036	-0.08416	-0.3545
WFDC6	43601529	chr20:43601079-43603339	A	3.80917	-0.1873	-0.2638	0.1199	0.09761	0.168	-0.137	1.127	0.1941
SPINLW1	43609442	chr20:43607089-43608986	P	2.93184	-0.03146	0.2419	0.69	0.1592	-0.2405	0.003437	1.237	-0.07957
WFDC8	43641379	chr20:43640847-43642024	A	3.134	0.2193	0.2079	0.4577	0.3486	0.3326	0.2982	1.183	0.1406
WFDC10A	43691579	chr20:43691558-43692227	A	3.134	-0.02472	0.5697	0.2388	1.157	0.3798	0.3427	0.7166	2.459*
WFDC9	43693321	chr20:43692227-43694607	A	3.35379	0.03291	-0.4949	-0.3159	0.516	0.4048	-0.04212	0.7341	2.073*
WFDC11	43732292	chr20:43731417-43733237	A	3.28915	-0.04344	-0.262	-0.4086	0.1848	-0.015	-0.1903	0.02385	-0.1832
WFDC13	43764069	chr20:43763405-43764561	A	3.25739	0.01185	0.1744	0.03327	0.3372	0.1621	0.1243	1.07	-0.003585
WFDC10B	43767072	chr20:43765353-43767618	A	3.19496	-0.2849	-0.3226	-0.4673	0.1975	0.3331	-0.118	0.84	0.06504
WFDC3	43841939	chr20:43853912-43856227	A	6.35527	0	0.1475	0.8979	0.3524	0.5455	0.2027	0.0612	0
DNTTIP1	43853983	chr20:43853912-43856227	P	8.52305	0	0.1475	0.8979	0.3524	0.5455	0.2027	0.0612	0
UBE2C	43874710	chr20:43872463-43874804	P	11.1143	2.049*	0.8194	2.285*	2.495*	3.83*	1.097	-0.5493	-0.09929
TNNC2	43889387	chr20:43888529-43890219	A	4.31401	0.9535	0.7269	0.8074	0.2947	0.2306	0.5665	0.0191	0.1836
SNX21	43895877	chr20:43894872-43896968	P	4.63384	0	0	0	0	0	0	0	0
ACOT8	43919242	chr20:43918512-43920087	P	7.39977	0.7452	0.6504	1.718*	2.42*	2.856*	0.7556	-0.09439	0.0934
ZSWIM3	43919663	chr20:43918512-43920087	P	5.61534	0.7452	0.6504	1.718*	2.42*	2.856*	0.7556	-0.09439	0.0934
ZSWIM1	43943273	chr20:43942225-43943458	P	6.52153	1.909*	0.7796	2.173*	2.141*	3.022*	1.844*	-0.4475	-0.3373
C20ORF165	43949681	chr20:43949295-43951576	A	4.07662	1.675*	0.2194	0.3103	0.3219	0.1784	0.1696	-0.4673	0.1798
CTSA	43953090	chr20:43952334-43953129	P	9.80554	1.05	2*	2.038*	2.532*	2.804*	1.799*	-0.2981	0.1639
NEURL2	43953333	chr20:43953129-43955532	A	3.88423	2.2*	2.369*	3.628*	4.129*	4.514*	1.943*	0.004796	1.252
PLTP	43974193	chr20:43971739-43974418	A	3.77209	0.9162	2.126*	1.012	1.907*	0.6126	1.584*	-0.31	-0.01201
PCIF1	43996674	chr20:43995788-43998032	P	6.39009	0.1874	0.3317	2.051*	1.643	1.239*	0.5805	0	0
ZNF335	44034218	chr20:44032895-44035206	A	6.98721	1.946*	0.7967	3.863*	3.466*	4.549*	2.897*	-0.4086	0.1896
MMP9	44070954	chr20:44069559-44072024	A	4.43406	0.3444	0.7866	1.029	0.3334	0.4635	0.6575	0.9758	1.013
SLC12A5	44091242	chr20:44090749-44092135	A	2.90434	0.2225	0.6317	0.7108	0.788	0.9164	0.4426	0.848	0.01013
NCOA5	44151998	chr20:44150265-44152306	P	6.98721	-0.2948	-0.4507	0.2869	-0.02425	0.06908	-0.2573	0.2829	-0.1141
CD40	44180318	chr20:44179908-44181861	P	6.55783	-0.4297	0.7027	0.6229	0.9733	0.0264	0.3598	0.6569	0.001672
CDH22	44313741	chr20:44310685-44312911	A	5.55693	-0.2782	0.07289	0.1975	0.06581	0.08745	-0.2092	0.7712	0.161
SLC35C2	44420810	chr20:44422624-44424920	P	3.9222	2.213*	1.714	1.88*	1.778*	0.7133	0.9528	0.2908	0.1325
ELMO2	44468678	chr20:44467414-44469573	P	6.03639	-0.05604	-0.01174	1.142	1.306	1.238	-0.1893	0	0
ZNF334	44575600	chr20:44575085-44577883	A	2.57567	-0.3334	-0.5256	0.06581	-0.1047	0.03062	-0.2904	0.8128	-0.1989
SLC13A3	44675771	chr20:44746060-44748961	A	3.88423	0.9346	0.06858	0.737	0.9209	-0.07538	-0.1166	-0.6666	0.3101
SLC13A3	44713486	chr20:44711389-44713005	A	3.80917	-0.4778	-0.09952	0.3486	0.2987	-0.5287	-0.1852	0.8346	-0.05601
TP53RK	44751825	chr20:44750773-44752406	P	6.58301	0	-0.3035	0.8128	1.064	0.8041	0.3329	0	0
SLC2A10	44771686	chr20:44771364-44773867	P	2.87717	-0.03894	-0.1921	0	0.852	-0.2477	0.001765	0.7166	0
EYA2	44956916	chr20:44956175-44958701	A	3.10406	0.09221	-0.0197	-0.4215	-0.4344	-0.1179	0.004606	0	0.3545
EYA2	45040281	chr20:45038441-45040788	A	3.10406	-0.05391	-0.2266	0	0.263	0.2026	0.01944	1.279	0.08074
EYA2	45040281	chr20:45040232-45042007	A	3.10406	0.189	-0.2043	-0.1627	-0.152	-0.05557	0.04147	1.373	0.1737
ZMYND8	45417808	chr20:45418936-45421094	P	8.47521	2.663*	3.25*	3.42*	3.59*	1.097	4.005*	-0.5635	-0.3718
NCOA3	45564053	chr20:45563551-45564276	P	7.27492	2.253*	0.4593	3.611*	3.014*	4.512*	2.021*	-0.415	0.3486
SULF2	45848215	chr20:45844995-45847052	A	3.01638	-0.6901	-0.5134	0.0612	-0.01936	-0.1405	-0.2482	0.2265	0.05072
Table S1. Enrichment profile of 70 transcripts in HeLa S3 cells. "*" denotes enrichment above threshold.
