# Supplementary material for: A Histone Map of Human Chromosome 20q13.12
Source: PLoS One. 2009 Feb 20;4(2):e4479. doi: 10.1371/journal.pone.0004479 (PMC2639704; doi:10.1371/journal.pone.0004479)
Supplement: Table S2 — Enrichment profile of 70 transcripts in NT2/D1 cells. “*” denotes enrichment above threshold. (0.04 MB XLS) [file pone.0004479.s012.xls]

## Sheet: Sheet1
NCBI Gene ID	TSS	Spot Coordinates	Expression in NT2/D1	Expression signal (GeneSpring) NT2/D1	POLII	H3K4ME1	H3Ac	H3K4ME2	H3K4ME3	H4Ac	H3K27ME3	CTCF
GDAP1L1	42309301	chr20:42308030-42310334	P	7.17698	0.7661	1.208	2.138*	4.029*	4.756*	-0.1899	0.6584	1.553*
C20ORF142	42373505	chr20:42372534-42374061	P	6.82917	0.3162	-0.07724	1.798*	3.175*	4.258*	0.08036	0.8414	1.074
R3HDML	42399040	chr20:42398888-42401391	A	5.31235	-0.47	-0.2087	-0.08432	-0.2981	-0.1019	0.1102	-0.01016	-0.07882
HNF4A	42417754	chr20:42461978-42464123	A	4.86035	-0.3053	0.8426	0.3974	0.0612	-0.0494	0.03878	0.3233	0.01635
HNF4A	42463338	chr20:42417399-42418782	A	4.90631	-0.5677	0.7247	0.6343	0.3258	-0.2616	1.083*	-0.3168	-0.303
C20ORF62	42527382	chr20:42527196-42529491	A	3.6731	1.013	0.04569	0.4136	0.9952	2.201	0.345	-0.2092	0.1167
TTPAL	42537974	chr20:42537634-42538377	P	8.36065	3.054*	0.5184	3.014*	4.971*	6.303*	0.6947	0.1471	0.3135
SERINC3	42584133	chr20:42566672-42568880	P	9.46701	0.09268	-0.5479	-0.2487	0.111	0.2147	0.02159	-0.2721	-0.2266
PKIG	42593840	chr20:42593012-42595471	P	9.48524	-0.2717	-0.08385	-0.2658	-0.074	-0.06654	-0.06882	-0.1998	-0.02467
WISP2	42777300	chr20:42774833-42777708	A	5.0382	-0.5638	0.1268	0.06843	-0.2573	-0.2602	0.04567	-0.4169	-0.3883
RIMS4	42872393	chr20:42871064-42873459	A	6.26127	-0.3779	-0.6842	-0.8884	-0.5423	-0.09324	-0.3658	0.07893	-0.03939
YWHAB	42947766	chr20:42947220-42949960	P	12.6936	0.4696	0.5105	0.3574	0.7627	0.2045	-0.1747	-0.3122	-0.4887
PABPC1L	42972117	chr20:42971848-42973109	P	7.36375	1.333*	0.01353	1.913*	3.505*	4.765*	0.1762	-0.163	-0.03085
TOMM34	43022541	chr20:43022132-43024761	P	9.25905	0.1108	0.06197	0.321	0.9831	2.657*	0.08682	0.5534	-0.1191
STK4	43028534	chr20:43028239-43030793	P	9.08403	2.107*	0.4996	3.026*	4.444*	5.713*	-0.01141	0.2517	0.4547
KCNS1	43163167	chr20:43161856-43164046	A	6.65401	0.5617	0.3082	0.892	3.114*	3.225*	0.8214*	0.8272	0.4675
WFDC5	43177227	chr20:43176039-43178256	A	4.29534	-0.2782	-0.468	0.01117	0.2388	0.4037	-0.03015	0.7357	-0.0276
WFDC12	43186520	chr20:43185516-43187685	A	5.82544	-0.3227	-0.5195	-0.3766	-0.009651	0.4448	0.07434	0.4036	0.2151
PI3	43236931	chr20:43235193-43237254	A	4.56441	-0.5011	-0.6485	-0.7352	0.02857	0.05751	-0.2818	0.1908	-0.09147
SEMG1	43269052	chr20:43268807-43271167	P	6.45461	0.02565	0.1281	-1.123	0.3822	-0.273	-0.1966	-0.01292	-0.1408
SEMG2	43283355	chr20:43281827-43283450	A	3.03411	-0.6305	-0.3001	-0.6125	-0.5284	-0.5991	0.003138	-0.2165	-0.1343
SLPI	43316620	chr20:43315714-43317589	A	5.54567	-0.03318	-0.2592	-0.1134	0	0	0	-0.1625	0
MATN4	43367645	chr20:43366633-43368867	P	6.12322	0.1632	0.241	0.1831	0.6508	0.1105	0.3622	-0.06582	2.211*
RBPSUHL	43368905	chr20:43368246-43370427	P	4.81339	-0.112	0.9992	0.7979	0.6508	0.05812	0.4741	-0.03256	2.663*
SDC4	43410478	chr20:43409329-43411484	P	10.0804	2.065*	0.3779	1.257*	2.526*	2.755*	-0.01354	-0.1762	-0.01334
TP53TG5	43440447	chr20:43439414-43441942	P	6.5346	0.2253	0.4533	0.284	0.3181	-0.1516	0.00401	-0.11	-0.1296
DBNDD2	43468125	chr20:43466490-43468920	P	8.12777	-0.4985	-0.3437	-0.2934	0.5493	-0.4156	-0.1152	0.174	-0.4243
PIGT	43478218	chr20:43476991-43479385	P	8.48666	2.001*	-0.1052	2.172*	3.182*	4.337*	0.4538	-0.1392	-0.2232
WFDC2	43531808	chr20:43530415-43532815	P	9.88525	0.4991	0.6495	1.08	3.161*	3.007*	0.3041	0.08233	0.04291
SPINT3	43577628	chr20:43577266-43579113	A	3.45116	-0.2162	-0.08496	-0.4051	-0.2573	-0.4629	-0.1994	-0.1288	-0.391
WFDC6	43601529	chr20:43601079-43603339	A	3.78615	-0.3945	0.1542	-0.2648	-0.2065	-0.1685	-0.1038	0.4118	0.08674
SPINLW1	43609442	chr20:43607089-43608986	A	2.93673	0.2069	0.3979	0.5541	0.699	-0.8685	0.9026*	-0.004987	1.569*
WFDC8	43641379	chr20:43640847-43642024	A	3.18557	0.1821	0.4407	-0.03912	0.7427	0.2694	0.672*	0.02769	0.09106
WFDC10A	43691579	chr20:43691558-43692227	A	4.12735	0.8167	0.1954	0.6144	3.427*	3.069*	0.6415*	0.1882	2.475*
WFDC9	43693321	chr20:43692227-43694607	A	4.66673	0.9082	0.344	0.4388	1.902	1.405	0.1445	0.1528	0.8517
WFDC11	43732292	chr20:43731417-43733237	A	5.48264	0.03512	-0.07158	0.04809	1.354	0.5541	0.2329	0.02238	-0.1961
WFDC13	43764069	chr20:43763405-43764561	A	3.45116	-0.08576	-0.1868	-0.3201	-0.2009	0.05488	0.232	0.1788	0.1642
WFDC10B	43767072	chr20:43765353-43767618	A	4.18372	-0.2415	0.01986	-0.7217	-0.2065	-0.1379	-0.1319	-0.14	0.1867
WFDC3	43841939	chr20:43853912-43856227	A	5.97054	0	0	0	0	0.6206	0	-0.1299	0
DNTTIP1	43853983	chr20:43853912-43856227	P	9.64333	0	0	0	0	0.6206	0	-0.1299	0
UBE2C	43874710	chr20:43872463-43874804	P	12.5755	2.532*	-0.4668	2.036*	2.998*	4.924*	0.696*	-0.04088	-0.1685
TNNC2	43889387	chr20:43888529-43890219	A	5.54567	0.4457	1.463*	0.9516	1.494	0.3682	0.7627*	-0.2177	0.1493
SNX21	43895877	chr20:43894872-43896968	P	6.58054	0.01577	0.1237	0.03553	0	0	0	-0.008083	0
ACOT8	43919242	chr20:43918512-43920087	p	8.99917	0.6199	0.3101	0.8543	2.575*	3.454*	-0.01664	0.3792	0.07873
ZSWIM3	43919663	chr20:43918512-43920087	P	6.86674	0.6199	0.3101	0.8543	2.575*	3.454*	-0.01664	0.3792	0.07873
ZSWIM1	43943273	chr20:43942225-43943458	A	6.82917	1.212	0.1314	1.157	2.512*	4.486*	0.06487	-0.2002	-0.0441
C20ORF165	43949681	chr20:43949295-43951576	A	4.81339	2.125*	-0.1202	0.3733	0.3599	0.06592	-0.07678	-0.1043	0.2264
CTSA	43953090	chr20:43952334-43953129	P	9.15154	1.661	0.2153	2.994*	4.396*	4.943*	0.9806*	0.07276	1.04
NEURL2	43953333	chr20:43953129-43955532	A	4.95127	2.746*	0.6017	2.601*	4.81*	5.467*	0.5963	-0.02935	0.6597
PLTP	43974193	chr20:43971739-43974418	P	8.68547	2.614*	0.4347	2.005*	0.3674	3.994*	-0.06093	-0.2104	-0.147
PCIF1	43996674	chr20:43995788-43998032	P	6.62507	1.957*	0.3182	1.664*	2.529*	2.722*	0	0	0
ZNF335	44034218	chr20:44032895-44035206	P	7.92307	2.135*	0.916	2.606*	3.815*	5.032*	1.031*	-0.476	0.1546
MMP9	44070954	chr20:44069559-44072024	P	6.31662	0.3527	1.435*	1.1	1.872	0.7121	0.3877	0.1313	0.5557
SLC12A5	44091242	chr20:44090749-44092135	A	3.95692	0.3802	0.4048	0.3348	3.619*	2.003	-0.3967	3.83*	-0.1401
NCOA5	44151998	chr20:44150265-44152306	P	8.83512	-0.3179	0.3312	-0.281	-0.06391	-0.09899	0.1498	-0.04408	-0.301
CD40	44180318	chr20:44179908-44181861	P	7.71242	1.274	0.65	2.02*	3.956*	4.364*	0.2937	0.3938	0.1508
CDH22	44313741	chr20:44310685-44312911	P	6.85432	-0.3431	0.6126	0.6273	2.265	1.858	-0.2709	2.52*	0.07868
SLC35C2	44420810	chr20:44422624-44424920	P	4.86035	2.823*	0.3503	0.7591	1.428	0.6362	0.1409	-0.1213	0.2092
ELMO2	44468678	chr20:44467414-44469573	P	8.30469	0.4662	0.7693	0.6873	1.559	0.8443	-0.1667	0.1879	-0.1761
ZNF334	44575600	chr20:44575085-44577883	P	6.12322	1.876*	0.007798	2.198*	3.666*	5.446*	0.3561	-0.1085	-0.2291
SLC13A3	44675771	chr20:44746060-44748961	P	5.48264	1.314	1.152	0.8384	1.635	0.3864	-0.2889	-0.2963	-0.0275
SLC13A3	44713486	chr20:44711389-44713005	P	6.96239	0.3153	0.6988	0.9274	3.147*	2.665*	0.03054	0.7931	0.03682
TP53RK	44751825	chr20:44750773-44752406	P	9.18415	0.301	0.3019	0.9753	1.669	1.278	0	-0.05604	0.3636
SLC2A10	44771686	chr20:44771364-44773867	P	7.83103	-0.1169	-0.02538	0.05995	1.72	0.3054	-0.01381	-0.206	-0.37
EYA2	44956916	chr20:44956175-44958701	A	4.95127	-0.1647	0.07329	-0.005684	0.5753	0.193	0.0179	2.757*	0.156
EYA2	45040281	chr20:45040232-45042007	A	4.95127	-0.2266	1.606*	0.7585	1.456	0.04047	0.8265*	-0.03818	-0.08012
EYA2	45040281	chr20:45038441-45040788	A	4.95127	-0.2293	0.411	0.08253	0.2265	-0.026	0.1523	-0.1042	-0.005336
ZMYND8	45417808	chr20:45418936-45421094	P	11.1284	3.177*	2.282*	3.833*	4.371*	3.793*	2.171*	-0.5143	-0.47
NCOA3	45564053	chr20:45563551-45564276	P	7.799	2.586*	0.0522	3.246*	4.239*	5.773*	0.2862	0.3015	0.2284
SULF2	45848215	chr20:45844995-45847052	P	7.2356	0.8845	0.6836	1.949*	3.529*	3.663*	-0.145	0.5213	0.4023
Table S2. Enrichment profile of 70 transcripts in NT2/D1 cells. "*" denotes enrichment above threshold.
