# Supplementary material for: A Histone Map of Human Chromosome 20q13.12
Source: PLoS One. 2009 Feb 20;4(2):e4479. doi: 10.1371/journal.pone.0004479 (PMC2639704; doi:10.1371/journal.pone.0004479)
Supplement: Table S3 — Genes sorted according to their expression levels in both cells (X-axis of Figure 1) (0.04 MB XLS) [file pone.0004479.s013.xls]

## Sheet: Sheet1
X axis of Figure 1A, B and C (Genes sorted according to their expression levels in HeLaS3)							X axis of Figure 1D, E and F (Genes sorted according to their expression levels in NT2/D1)
NCBI Gene ID	Isoforms (RefSeq)	Expression HeLa	TSS	Strand	Spot Coordinates		NCBI Gene ID	Isoforms (RefSeq)	Expression NTERA	TSS	Strand	Spot Coordinates
YWHAB	1	12.2482	42947766	+	chr20:42947220-42949960		YWHAB	1	12.6936	42947766	+	chr20:42947220-42949960
SLPI	1	11.8061	43316620	-	chr20:43315714-43317589		UBE2C	1	12.5755	43874710	+	chr20:43872463-43874804
UBE2C	1	11.1143	43874710	+	chr20:43872463-43874804		ZMYND8	1	11.1284	45417808	-	chr20:45418936-45421094
WISP2	1	11.0874	42777300	+	chr20:42774833-42777708		SDC4	1	10.0804	43410478	-	chr20:43409329-43411484
CTSA	1	9.80554	43953090	+	chr20:43952334-43953129		WFDC2	1	9.88525	43531808	+	chr20:43530415-43532815
SERINC3	1	9.20181	42584133	-	chr20:42566672-42568880		DNTTIP1	1	9.64333	43853983	+	chr20:43853912-43856227
SDC4	1	8.56175	43410478	-	chr20:43409329-43411484		PKIG	1	9.48524	42593840	+	chr20:42593012-42595471
DNTTIP1	1	8.52305	43853983	+	chr20:43853912-43856227		SERINC3	1	9.46701	42584133	-	chr20:42566672-42568880
ZMYND8	1	8.47521	45417808	-	chr20:45418936-45421094		TOMM34	1	9.25905	43022541	-	chr20:43022132-43024761
STK4	1	8.45068	43028534	+	chr20:43028239-43030793		TP53RK	1	9.18415	44751825	-	chr20:44750773-44752406
PIGT	1	8.37012	43478218	+	chr20:43476991-43479385		CTSA	1	9.15154	43953090	+	chr20:43952334-43953129
TOMM34	1	8.30319	43022541	-	chr20:43022132-43024761		STK4	1	9.08403	43028534	+	chr20:43028239-43030793
C20ORF142	1	7.6211	42373505	-	chr20:42372534-42374061		ACOT8	1	8.99917	43919242	-	chr20:43918512-43920087
DBNDD2	1	7.46655	43468125	+	chr20:43466490-43468920		NCOA5	1	8.83512	44151998	-	chr20:44150265-44152306
ACOT8	1	7.39977	43919242	-	chr20:43918512-43920087		PLTP	1	8.68547	43974193	-	chr20:43971739-43974418
NCOA3	1	7.27492	45564053	+	chr20:45563551-45564276		PIGT	1	8.48666	43478218	+	chr20:43476991-43479385
TTPAL	1	7.02093	42537974	+	chr20:42537634-42538377		TTPAL	1	8.36065	42537974	+	chr20:42537634-42538377
NCOA5	1	6.98721	44151998	-	chr20:44150265-44152306		ELMO2	1	8.30469	44468678	-	chr20:44467414-44469573
ZNF335	1	6.98721	44034218	-	chr20:44032895-44035206		DBNDD2	1	8.12777	43468125	+	chr20:43466490-43468920
TP53RK	1	6.58301	44751825	-	chr20:44750773-44752406		ZNF335	1	7.92307	44034218	-	chr20:44032895-44035206
CD40	1	6.55783	44180318	+	chr20:44179908-44181861		SLC2A10	1	7.83103	44771686	+	chr20:44771364-44773867
ZSWIM1	1	6.52153	43943273	+	chr20:43942225-43943458		NCOA3	1	7.799	45564053	+	chr20:45563551-45564276
PCIF1	1	6.39009	43996674	+	chr20:43995788-43998032		CD40	1	7.71242	44180318	+	chr20:44179908-44181861
WFDC3	1	6.35527	43841939	-	chr20:43853912-43856227		PABPC1L	1	7.36375	42972117	+	chr20:42971848-42973109
ELMO2	1	6.03639	44468678	-	chr20:44467414-44469573		SULF2	1	7.2356	45848215	-	chr20:45844995-45847052
PKIG	1	5.85556	42593840	+	chr20:42593012-42595471		GDAP1L1	1	7.17698	42309301	+	chr20:42308030-42310334
ZSWIM3	1	5.61534	43919663	+	chr20:43918512-43920087		SLC13A3	isoform_a	6.96239	44713486	-	chr20:44711389-44713005
CDH22	1	5.55693	44313741	-	chr20:44310685-44312911		ZSWIM3	1	6.86674	43919663	+	chr20:43918512-43920087
PABPC1L	1	5.527	42972117	+	chr20:42971848-42973109		CDH22	1	6.85432	44313741	-	chr20:44310685-44312911
PI3	1	5.16546	43236931	+	chr20:43235193-43237254		C20ORF142	1	6.82917	42373505	-	chr20:42372534-42374061
KCNS1	1	4.98289	43163167	-	chr20:43161856-43164046		ZSWIM1	1	6.82917	43943273	+	chr20:43942225-43943458
R3HDML	1	4.90723	42399040	+	chr20:42398888-42401391		KCNS1	1	6.65401	43163167	-	chr20:43161856-43164046
TP53TG5	1	4.90723	43440447	-	chr20:43439414-43441942		PCIF1	1	6.62507	43996674	+	chr20:43995788-43998032
GDAP1L1	1	4.75234	42309301	+	chr20:42308030-42310334		SNX21	1	6.58054	43895877	+	chr20:43894872-43896968
WFDC2	1	4.67351	43531808	+	chr20:43530415-43532815		TP53TG5	1	6.5346	43440447	-	chr20:43439414-43441942
SNX21	1	4.63384	43895877	+	chr20:43894872-43896968		SEMG1	1	6.45461	43269052	+	chr20:43268807-43271167
RIMS4	1	4.55414	42872393	-	chr20:42871064-42873459		MMP9	1	6.31662	44070954	+	chr20:44069559-44072024
MATN4	1	4.55414	43367645	-	chr20:43366633-43368867		RIMS4	1	6.26127	42872393	-	chr20:42871064-42873459
MMP9	1	4.43406	44070954	+	chr20:44069559-44072024		MATN4	1	6.12322	43367645	-	chr20:43366633-43368867
TNNC2	1	4.31401	43889387	-	chr20:43888529-43890219		ZNF334	1	6.12322	44575600	-	chr20:44575085-44577883
WFDC12	1	4.31401	43186520	-	chr20:43185516-43187685		WFDC3	1	5.97054	43841939	-	chr20:43853912-43856227
C20ORF165	1	4.07662	43949681	-	chr20:43949295-43951576		WFDC12	1	5.82544	43186520	-	chr20:43185516-43187685
SLC35C2	1	3.9222	44420810	-	chr20:44422624-44424920		SLPI	1	5.54567	43316620	-	chr20:43315714-43317589
NEURL2	1	3.88423	43953333	-	chr20:43953129-43955532		TNNC2	1	5.54567	43889387	-	chr20:43888529-43890219
SLC13A3	isoform_b	3.88423	44675771	-	chr20:44746060-44748961		SLC13A3	isoform_b	5.48264	44675771	-	chr20:44746060-44748961
HNF4A	isoform_d_e_f	3.84655	42463338	+	chr20:42417399-42418782		WFDC11	1	5.48264	43732292	-	chr20:43731417-43733237
SLC13A3	isoform_a	3.80917	44713486	-	chr20:44711389-44713005		R3HDML	1	5.31235	42399040	+	chr20:42398888-42401391
WFDC6	1	3.80917	43601529	-	chr20:43601079-43603339		WISP2	1	5.0382	42777300	+	chr20:42774833-42777708
PLTP	1	3.77209	43974193	-	chr20:43971739-43974418		NEURL2	1	4.95127	43953333	-	chr20:43953129-43955532
RBPSUHL	1	3.73532	43368905	+	chr20:43368246-43370427		EYA2	isoform_a	4.95127	45040281	+	chr20:45040232-45042007
HNF4A	isoform_a_b_c	3.66278	42417754	+	chr20:42461978-42464123		EYA2	isoform_a_c	4.95127	44956916	+	chr20:44956175-44958701
WFDC9	1	3.35379	43693321	-	chr20:43692227-43694607		EYA2	isoform_b	4.95127	45040281	+	chr20:45038441-45040788
C20ORF62	1	3.32129	42527382	-	chr20:42527196-42529491		HNF4A	isoform_d_e_f	4.90631	42463338	+	chr20:42417399-42418782
WFDC11	1	3.28915	43732292	-	chr20:43731417-43733237		SLC35C2	1	4.86035	44420810	-	chr20:44422624-44424920
WFDC13	1	3.25739	43764069	+	chr20:43763405-43764561		HNF4A	isoform_a_b_c	4.86035	42417754	+	chr20:42461978-42464123
WFDC10B	1	3.19496	43767072	-	chr20:43765353-43767618		C20ORF165	1	4.81339	43949681	-	chr20:43949295-43951576
WFDC5	1	3.1643	43177227	-	chr20:43176039-43178256		RBPSUHL	1	4.81339	43368905	+	chr20:43368246-43370427
WFDC10A	1	3.134	43691579	+	chr20:43691558-43692227		WFDC9	1	4.66673	43693321	-	chr20:43692227-43694607
WFDC8	1	3.134	43641379	-	chr20:43640847-43642024		PI3	1	4.56441	43236931	+	chr20:43235193-43237254
EYA2	isoform_a	3.10406	45040281	+	chr20:45040232-45042007		WFDC5	1	4.29534	43177227	-	chr20:43176039-43178256
EYA2	isoform_a_c	3.10406	44956916	+	chr20:44956175-44958701		WFDC10B	1	4.18372	43767072	-	chr20:43765353-43767618
EYA2	isoform_b	3.10406	45040281	+	chr20:45038441-45040788		WFDC10A	1	4.12735	43691579	+	chr20:43691558-43692227
SPINT3	1	3.07448	43577628	-	chr20:43577266-43579113		SLC12A5	1	3.95692	44091242	+	chr20:44090749-44092135
SEMG1	1	3.01638	43269052	+	chr20:43268807-43271167		WFDC6	1	3.78615	43601529	-	chr20:43601079-43603339
SULF2	1	3.01638	45848215	-	chr20:45844995-45847052		C20ORF62	1	3.6731	42527382	-	chr20:42527196-42529491
SEMG2	1	2.95968	43283355	+	chr20:43281827-43283450		WFDC13	1	3.45116	43764069	+	chr20:43763405-43764561
SPINLW1	1	2.93184	43609442	-	chr20:43607089-43608986		SPINT3	1	3.45116	43577628	-	chr20:43577266-43579113
SLC12A5	1	2.90434	44091242	+	chr20:44090749-44092135		WFDC8	1	3.18557	43641379	-	chr20:43640847-43642024
SLC2A10	1	2.87717	44771686	+	chr20:44771364-44773867		SEMG2	1	3.03411	43283355	+	chr20:43281827-43283450
ZNF334	1	2.57567	44575600	-	chr20:44575085-44577883		SPINLW1	1	2.93673	43609442	-	chr20:43607089-43608986
