# Supplementary material for: A Histone Map of Human Chromosome 20q13.12
Source: PLoS One. 2009 Feb 20;4(2):e4479. doi: 10.1371/journal.pone.0004479 (PMC2639704; doi:10.1371/journal.pone.0004479)
Supplement: Table S4 — Enrichment profile of H3K27me3-enriched regions in HeLa S3 cells. “*” denotes enrichment above threshold. (0.02 MB XLS) [file pone.0004479.s014.xls]

## Sheet: Sheet1
Start	End	Spot Definition	Feature	POLII	H3K4ME1	H3Ac	H3K4ME2	H3K4ME3	H4Ac	H3K27ME3	CTCF
44637193	44639415	no_def	no_feat	-0.00606483	0.0674895	0.600907	0.40781	-0.00340114	0.126848	2.25399*	-0.0195008
45808066	45810484	no_def	no_feat	-0.132511	0.241173	0.693025	0.488854	0.129719	0.178868	2.02385*	0.0211789
44382683	44384608	no_def	no_feat	0.69838	0.182819	1.04731	0.768358	0.653525	0.508149	1.94486*	0.657238
44190355	44192401	CD40-006end;001end;002end;	no_feat	-0.361341	0.458227	0.882314	0	-0.0751534	0.142604	1.926*	2.55247*
44202007	44204336	no_def	no_feat	0.0484383	0.0575214	1.09985	0.600907	0.297754	0.21424	1.86658*	0.31845
45807042	45808720	no_def	no_feat	-0.180088	0.0652943	0.526069	0.359892	-0.107262	0.098373	1.852*	-0.0480123
44383928	44385981	no_def	no_feat	0.204021	0.575867	0.925999	0.378512	0.275952	0.692949	1.83323*	0.680774
44705037	44707354	no_def	no_feat	-0.532649	-0.335798	0.163499	-0.240133	-0.201098	-0.185355	1.81421*	-0.152964
45250873	45252930	no_def	no_feat	0.587796	0.371916	0.214125	0.672045	0.608611	0.458858	1.73552*	0.433889
44841338	44843517	no_def	no_feat	0.413478	0.411013	0.815575	0.785199	0.522113	0.660299	1.71663*	0.357873
44399167	44401245	no_def	no_feat	0.00040576	0.0102299	0.681071	0.0885894	-0.0287039	0.0115775	1.70929*	0.140212
44163647	44166500	no_def	no_feat	0.421506	0.0689401	0.716622	0.632268	0.611648	0.170838	1.69599*	0.27893
44359438	44361613	GENSCAN00000035800pred;	no_feat	-0.0395074	-0.101528	0.492284	0.282938	0.401276	0.260233	1.69302*	0.251415
44318026	44319190	no_def	no_feat	0.469288	1.00694	1.49228	0.936086	0.688524	0.61912	1.64923*	0.620119
44540333	44542416	no_def	no_feat	0.197936	-0.213645	0.450665	0.230609	0.277764	0.164484	1.64616*	0.221519
44210539	44212772	no_def	no_feat	0.0349217	0.0881832	0.925999	0.359892	0.0487827	0.158966	1.62605*	1.08525
43416907	43419656	GENSCAN00000035662pred;	no_feat	0.0196007	0.645677	1.18481	0.584963	0.101987	0.454983	1.62449*	0.241191
Table S3. Enrichment profile of 17 H3K27me3-enriched regions in HeLa S3 cells. "*" denotes enrichment above threshold.
