# Supplementary material for: A Histone Map of Human Chromosome 20q13.12
Source: PLoS One. 2009 Feb 20;4(2):e4479. doi: 10.1371/journal.pone.0004479 (PMC2639704; doi:10.1371/journal.pone.0004479)
Supplement: Table S5 — Enrichment profile of H3K27me3-enriched regions in NT2/D1 cells. “*” denotes enrichment above threshold. (0.04 MB XLS) [file pone.0004479.s015.xls]

## Sheet: Sheet1
Start	End	Spot Definition	Feature	POLII	H3K4ME1	H3Ac	H3K4ME2	H3K4ME3	H4Ac	H3K27ME3	CTCF
42387722	42389987	no_def	no_feat	-0.435094	-0.858883	-0.654753	-0.549339	-0.141953	-0.50179	2.07793*	-0.00904946
42449867	42451865	closeTo_RP5-881L22.6-001pr_tr;	no_feat	0.263642	0.290587	0.899477	2.33628	1.66629	0.404112	1.60565*	2.02285*
42451724	42453980	RP5-881L22.6-001pr_tr;	no_feat	-0.224488	-0.221733	0.255177	-0.0943919	0.190346	-0.21969	1.8046*	0.692753
42580025	42581664	no_def	no_feat	-0.514563	-0.499188	-0.496426	-0.37707	-0.39332	-0.117552	2.59504*	-0.0543997
42673734	42675377	closeTo_PKIG-008c;	no_feat	0.112263	-0.615615	-0.356509	-0.549339	-0.332543	-0.424529	1.3296*	-0.0236771
42677109	42679491	closeTo_PKIG-008c;	no_feat	0.933282	1.89659*	0.813796	1.18057	-0.253465	-0.536536	2.26497*	-0.0148738
42681139	42682610	ADA-002end;001end;	no_feat	1.15316	-0.532521	-0.336251	0	-0.124789	-0.784141	3.71035*	0.170296
42683191	42685461	no_def	no_feat	1.1053	-0.924177	-0.513939	0.201634	0.194958	-0.575873	2.9141*	0.256298
42685423	42687531	PKIG-007end;	no_feat	0.547474	-1.03797	-0.74532	-0.681925	-0.445063	-0.445376	1.74846*	-0.206933
42689279	42691036	closeTo_ADA-002nc;	no_feat	-0.363388	1.30972	0.700618	3.59494*	2.33533*	-0.571638	4.3944*	-0.11345
42868663	42871244	closeTo_RIMS4-002c;	no_feat	0.547187	0.171989	0.14691	0.675066	0.204217	-0.400913	2.25427*	0.106262
42873659	42875941	closeTo_RIMS4-002c;	no_feat	-0.143168	-0.344517	0.188284	0.176323	0.157486	-0.434559	2.86109*	0.0609618
43024757	43026900	closeTo_RP5-1069P2.4-002pr_tr;	no_feat	0.0178684	-0.225042	0.25827	-0.334002	-0.239286	-0.161151	1.46989*	-0.0390167
43090236	43091601	no_def	no_feat	-0.225279	-0.636282	-0.498991	-1.13079	-0.832511	0.023537	1.70782*	-0.482711
43091962	43094798	no_def	no_feat	-0.198466	-0.852581	-0.734966	-0.643856	-0.158142	-0.179338	1.35802*	0.0904873
43173696	43176384	closeTo_WFDC5-002c;	no_feat	-0.241448	0.0789606	0.726982	-0.0689479	-0.0306884	-0.186966	1.71955*	0.73857
43342932	43345610	no_def	no_feat	-0.0869108	-0.0109043	-0.315559	-0.0740006	0.453716	-0.332854	1.29474*	0.357508
43352110	43353759	no_def	no_feat	0.450774	0.309501	0.359201	1.07039	0.431827	0.128049	1.69748*	1.58354*
43354134	43355325	no_def	no_feat	2.29768*	0.648572	3.0024*	4.85964*	5.38094*	0.860421*	1.21205*	1.60565*
43462459	43465650	no_def	no_feat	-0.395121	-0.7295	-1.14125	-0.427919	-0.293859	-0.360852	1.9855*	-0.111042
43465098	43467459	closeTo_C20orf35-005c;	no_feat	-0.0335908	-0.382714	-0.563899	-0.0291463	0.0375798	-0.164126	1.74129*	-0.220066
44083316	44085609	RP11-465L10.10-001pr_tr;RP11-465L10.7-001pr_tr;002pr_tr;	no_feat	0.0477729	0.324062	0.574172	1.77118	1.13668	-0.269201	1.02621*	0.742415
44086840	44088464	no_def	no_feat	-0.18311	-0.396091	-0.280922	-0.334002	-0.444712	-0.205243	3.49356*	-0.390572
44088445	44090983	closeTo_SLC12A5-001c;	no_feat	-0.0118217	-0.647163	-0.108144	-0.480625	0.362853	-0.702881	3.62135*	0.606356
44090749	44092135	SLC12A5-001c;002c;	SLC12A5	0.38024	0.404841	0.334752	3.61903*	2.00277	-0.396651	3.83044*	-0.140066
44090749	44092135	SLC12A5-001c;002c;	no_feat	0.145988	1.31731	0.563472	3.59176*	2.01265	-0.409366	3.28808*	0.157157
44092559	44094553	closeTo_SLC12A5-001c;	no_feat	0.653602	0.590951	0.572335	1.87184	2.36737*	0.0237027	2.38338*	-0.219877
44094336	44095961	no_def	no_feat	-0.129503	0.136779	0.132384	0.837273	0.125186	-0.430741	3.4078*	-0.172074
44095668	44097726	no_def	no_feat	-0.399677	0.0637603	-0.0551119	0.102094	-0.0481623	-0.0137656	4.23853*	-0.13876
44097020	44099292	no_def	no_feat	0.0405597	-0.215604	-0.00287725	-0.12553	0.391264	-0.567276	3.22242*	0.455999
44099144	44100963	no_def	no_feat	-0.244521	0.0121559	0.0504779	-0.168123	0.00737619	-0.579972	2.13641*	0.128913
44101265	44103436	SLC12A5-001end;	no_feat	-0.638997	-0.349373	-0.972753	-1.07907	-0.575921	-0.438825	2.43118*	-0.101941
44103491	44106129	no_def	no_feat	-0.615096	-0.857582	-0.891872	-0.802555	-0.173501	-0.850048	2.36258*	0.258118
44104967	44107170	no_def	no_feat	-0.0994205	-0.429659	-0.234803	-0.40227	0.175022	-0.609171	1.77713*	0.390379
44106646	44108979	no_def	no_feat	-0.296007	-0.359396	0.00570685	-0.415037	0.139658	-0.436914	1.49057*	0.271634
44109927	44111292	no_def	no_feat	-0.248912	0.141753	0.34023	0.644622	0.362973	-0.336731	1.73552*	0.243201
44111934	44114162	no_def	no_feat	-0.342358	-0.191257	0.177551	-0.651389	-0.239071	-0.462411	1.52272*	0.00651733
44113102	44115230	no_def	no_feat	-0.0762731	-0.245655	0.0370104	0.157044	0.0672113	0	2.52523*	0
44114762	44117270	no_def	no_feat	-0.0722758	-0.477182	-0.134118	-0.549339	-0.0790162	-0.566231	2.83569*	0.125929
44117171	44119404	no_def	no_feat	-0.131645	-0.378663	-0.25978	1.80598	0.445044	-1.07962	3.54638*	0.34382
44118087	44120535	no_def	no_feat	-0.641784	-0.112062	-0.185502	1.12433	-0.0328997	-0.362122	1.88492*	-0.108935
44120237	44121938	no_def	no_feat	0.125577	0.780783	0.969384	4.06523*	2.49963*	-0.504565	1.6477*	1.27103*
44149238	44150590	closeTo_NCOA5-002c;	no_feat	-0.176467	-0.331883	-0.197833	-0.274622	-0.210416	-0.192053	1.47508*	-0.198363
44169464	44170800	no_def	no_feat	-0.30926	-0.218801	-0.156224	-0.427919	-0.275749	-0.181065	1.77259*	-0.0696709
44171731	44173583	no_def	no_feat	-0.296941	-0.361562	-0.00914965	-0.245826	-0.154025	-0.163775	1.59932*	0.305858
44174115	44175268	no_def	no_feat	-0.304036	0.586959	0.145769	0.0931139	-0.122105	-0.123786	1.68257*	0.25225
44176229	44177856	no_def	no_feat	-0.302111	-0.0943648	-0.228241	-0.934199	-0.291331	-0.311816	1.90432*	0.0364532
44177841	44179824	closeTo_CD40-001c;	no_feat	0.159086	-0.0489911	0.402316	2.17313	1.97533	-0.00195562	1.67957*	0.128776
44222307	44224607	no_def	no_feat	-0.58311	-0.0741674	0.240893	-0.521459	-0.238913	-0.0489837	1.89012*	0.271916
44231425	44234066	RP5-998H6.2-001pr_tr;	no_feat	-0.377991	0.0449886	0.731818	-0.494109	-0.296101	0.00246297	3.06867*	0.198599
44233981	44235883	closeTo_RP5-998H6.2-001pr_tr;	no_feat	-0.00899105	0.227189	0.590563	1.14622	0.807329	-0.148356	2.28983*	0.248773
44238322	44240262	no_def	no_feat	0.22722	-0.244255	-0.220499	-0.234465	0.0154507	-0.0422207	2.16027*	0.00824016
44238435	44240958	no_def	no_feat	0.0370912	-0.335143	0.285044	-0.245826	-0.194453	0.0814922	1.57692*	0.141519
44307554	44309441	no_def	no_feat	-0.509932	-0.029561	0.438223	-0.280452	0.0309479	-0.227495	3.18322*	-0.24425
44310685	44312911	closeTo_CDH22-001c;	CDH22	-0.34309	0.612628	0.627341	2.26504	1.85779	-0.270917	2.52021*	0.0786756
44311936	44314006	CDH22-001c;	no_feat	-0.0993606	0.399848	0.282666	0	0	0	2.60407*	0
44313930	44316183	closeTo_CDH22-001c;	no_feat	-0.0877262	0.449484	0.66125	1.01673	0.157548	-0.0599951	2.20685*	0.998509
44364653	44367357	no_def	no_feat	-0.00745643	0.266902	0.49838	-0.16273	-0.235003	-0.146087	2.58095*	0.30436
44366974	44369194	no_def	no_feat	-0.136992	0.461664	0.652428	1.85333	1.47728	0.046338	2.12763*	1.9838*
44371086	44372681	GENSCAN00000039751pred;	no_feat	0.220051	0.175356	0.482105	0.619807	0.456363	0	3.17951*	0
44375439	44377976	no_def	no_feat	-0.305998	-0.180734	0.325419	-0.104697	0.0776538	-0.102031	1.73696*	0.423438
44956175	44958701	EYA2-005c;003c;	EYA2_isoform_a_c	-0.164703	0.0732949	-0.00568355	0.575312	0.193032	0.017904	2.75702*	0.156011
44958627	44959383	closeTo_EYA2-005c;	no_feat	-0.397916	0.117115	-0.053992	0.0332715	-0.741147	-0.498488	2.14839*	-0.638762
44973215	44975236	no_def	no_feat	-0.174546	-0.140302	-0.528598	0.0749575	0.721574	-0.265244	1.24894*	0.148675
45093985	45096221	no_def	no_feat	-0.519251	0.705345	0.310541	-0.168123	-0.440533	-0.0204153	2.40236*	-0.0979433
45096065	45098568	no_def	no_feat	-0.659459	0.188172	0.345691	0.475085	-0.497139	-0.542263	2.30937*	1.86466*
45110040	45111231	no_def	no_feat	-1.27882	-1.22935	-0.821625	-1.81943	-0.91161	-0.389789	1.50589*	-0.0462596
45293611	45295731	no_def	no_feat	0.848356	0.724965	0.455657	0.938602	0.129758	0.36793	1.87184*	-0.241465
45295351	45297648	no_def	no_feat	-0.277595	0.523315	0.0846046	-0.819427	-0.469433	-0.513412	1.58656*	-0.397127
45404836	45406934	no_def	no_feat	0.712344	-0.0504956	-0.140602	-0.0144996	-0.306987	0.14854	1.87709*	-0.262865
45407310	45409160	closeTo_PRKCBP1-009c;	no_feat	1.22523	0.630861	0.527591	0.842641	0.237552	0.57295	1.34861*	-0.130729
45533578	45536011	no_def	no_feat	-0.311908	-0.0774821	-0.0988587	-0.189899	-0.124978	0.28717	5.42559*	-0.287224
45535724	45537859	no_def	no_feat	-0.587027	0.55818	-0.161235	0.584963	-0.131466	-0.791997	4.93797*	-0.103344
45588657	45591804	no_def	no_feat	0.481745	0.185842	-0.375186	0.0976108	0.192615	0.0517065	2.79978*	0.0129557
45591796	45593160	GENSCAN00000035649pred;	no_feat	-0.0871212	-0.471792	-0.482307	-0.346175	0.406761	-0.499583	2.28392*	0.219021
Table S4. Enrichment profile of H3K27me3-enriched regions in NT2/D1 cells. "*" denotes enrichment above threshold.
