# Supplementary material for: A Histone Map of Human Chromosome 20q13.12
Source: PLoS One. 2009 Feb 20;4(2):e4479. doi: 10.1371/journal.pone.0004479 (PMC2639704; doi:10.1371/journal.pone.0004479)
Supplement: Table S6 — List of regions and their enrichment profiles enriched with CTCF in HeLa S3 and NT2/D1 cells. “*” denotes enrichment above threshold. (0.05 MB XLS) [file pone.0004479.s016.xls]

## Sheet: Sheet1
				HeLa S3								NT2/D1
Index	Start	End	Position	POLII	H3K4ME1	H3Ac	H3K4ME2	H3K4ME3	H4Ac	H3K27ME3	CTCF	POLII	H3K4ME1	H3Ac	H3K4ME2	H3K4ME3	H4Ac	H3K27ME3	CTCF	Enriched in
R1	42276766	42279372	intergenic	-0.147017	-0.216116	0.352386	-0.280452	-0.490291	-0.245855	-1.26303	2.72279*	-0.0568909	-0.249263	0.594502	-0.0995362	-0.306707	-0.238102	-0.359566	1.88276*	both cell lines
R1	42279036	42281164	intergenic	-0.0773685	-0.0847127	0.62293	-0.104697	-0.435267	-0.267159	-1.03899	3.03106*	-0.0308721	0.33632	0.746668	0.447135	-0.295721	-0.387969	-0.487383	2.69827*	both cell lines
R2	42309966	42311607	close to TSS GDAP1L1	-0.215489	0.0159477	-0.0995362	0.106576	-0.149019	-0.144034	1.01673	1.66297*	0.721556	0.0559413	2.08812*	4.69822*	5.07473*	-0.658336	-0.629301	2.01212*	both cell lines
R3	42334595	42336449	within GDAP1L1	-0.157782	-0.194672	-0.251539	-0.189899	-0.039148	-0.257809	0.653821	0.628843	0.498715	1.10333	0.47413	0.610388	-0.245007	-0.0736697	-0.0878457	1.32769*	NT2/D1
R4	42449867	42451865	within HNF4A	0.0767719	1.51466	1.26503	2.5042*	1.40691	1.11544	-0.521459	2.25644*	0.263642	0.290587	0.899477	2.33628	1.66629	0.404112	1.28817	2.02285*	both cell lines
R5	42509500	42511603	intergenic	0.112306	0.0840311	0.0658067	-0.200913	-0.103313	0.167126	-0.487352	2.08859*	-0.475069	-0.656555	-0.434865	-0.467268	-0.00118136	0.0684455	0.0181118	1.88773*	both cell lines
R6	42670305	42672476	within PKIG	0.768299	1.43948	1.09761	1.46293	0.181455	2.09986*	-0.37707	2.89896*	0.463895	0.686812	0.773564	1.41684	0.373257	0.130746	-0.357366	2.28313*	both cell lines
R6	42672013	42674371	within PKIG	0.797894	1.85703	1.31615	1.71663	0.197051	2.01554*	-0.563482	3.07758*	0.454551	0.262137	0.719401	1.26303	0.320627	-0.301816	-0.142384	2.75069*	both cell lines
R7	42744108	42746320	intergenic	0.65905	1.23242	0.690042	0.454176	-0.279947	0.839217	-0.836501	2.27654*	-0.335824	0.674362	0.511233	0.863938	-0.266523	-0.346091	0.355467	1.85469*	both cell lines
R7	42745943	42748103	intergenic	0.631591	1.64932	1.22651	1.10881	-0.113852	1.30108	-0.621488	2.3479*	-0.223541	0.323916	0.354304	0.684074	0.141252	-0.0374626	0.0955715	1.97116*	both cell lines
R7	42747002	42747926	intergenic	0.548415	1.62574	0.941106	1.0072	0.136108	1.12231	-0.12553	1.46118*	0.214826	0.223916	0.336711	0.863938	0.191702	0.0996074	0.0919403	1.30569	HeLa S3
R8	42809326	42811520	close to TSS of KCNK15	2.00215*	1.68915	2.18057*	3.03092*	2.21255*	1.20837	-0.563482	2.88075*	0.171649	0.459693	0.6458	0.56884	-0.0996152	-0.22443	0.499023	2.46272*	both cell lines
R9	42861319	42863581	within RIMS4	-0.0476343	-0.199022	0.411426	0	0.013632	0.0480083	-0.136062	1.62043	0.240867	0.19713	0.607216	-0.136062	0.102557	-0.00423608	0.108137	1.67234*	NT2/D1
R10	43071862	43073714	within STK4	-0.0878504	0.155309	0.396894	0.321928	-0.0219409	-0.0680779	-0.599462	2.72598*	0.218129	-0.360645	0.0455199	-0.389616	-0.2172	-0.295476	-0.222968	2.24259*	both cell lines
R11	43105913	43106599	within STK4	0.111757	1.93879	1.17206	0.656881	0.0890675	1.02584	-0.195396	3.01052*	0.504877	0.0707869	-0.265192	0.0191041	-0.122172	0.0773682	-0.046366	2.06272*	both cell lines
R12	43158018	43159290	within KCNS1	-0.0509058	1.04959	1.5008	0.725375	0.0173352	0.76502	0.133129	2.04138*	0.135263	-8.38354e-05	0.664415	0.333424	0.0486294	-0.15152	0.118588	2.06036*	both cell lines
R13	43173696	43176384	close to TSS of WFDC5	0.0338236	0.332353	0.653821	0.0611955	0.161493	0.344734	0.519371	2.13093*	-0.241448	0.0789606	0.726982	-0.0689479	-0.0306884	-0.186966	0.194895	0.73857	HeLa S3
R14	43199283	43201824	intergenic	-0.304381	0.855909	0.348606	1.21205	-0.0679136	0.670228	0.0332715	2.57189*	-0.302435	-0.403328	-0.0155305	0.461183	0.136022	0.254171	0.0450928	2.85727*	both cell lines
R15	43201123	43203622	intergenic	-0.275472	0.839826	0.895303	1.40418	0.189442	0.807453	-0.0538935	2.54375*	-0.235284	-0.0914311	-0.107627	1.3084	0.376281	0.273307	-0.245194	2.26707*	both cell lines
R16	43288822	43291796	intergenic	-0.493472	0.438002	-0.0538935	1.02384	0.0101136	0.978201	-0.440915	2.34713*	-0.628436	-0.295218	-0.471617	-0.364632	-0.207176	-0.130322	0.0971007	1.85864*	both cell lines
R17	43291402	43293747	intergenic	0.00485698	0.316333	-0.20645	0.226509	0.0322816	0.397126	0.172065	2.04498*	-0.433792	-0.323194	-0.335552	-0.217591	-0.0985452	0.216524	0.168921	1.64155*	both cell lines
R18	43297185	43299177	intergenic	0.285173	0.226969	-0.157356	0.141864	0.166564	0.178151	0.0703893	2.122*	-0.295624	-0.214337	-0.525479	-0.024248	0.0652495	-0.00820117	0.0161756	2.22864*	both cell lines
R19	43352110	43353759	intergenic	0.123723	0.94594	0.62293	0.464668	0.132802	0.44626	0.0473011	1.91619*	0.450774	0.309501	0.359201	1.07039	0.431827	0.128049	1.16621	1.87184*	both cell lines
R19	43354134	43355325	intergenic	1.44728	1.71893	2.18269*	2.68107*	1.90098*	1.9454*	0.352386	2.23675*	2.29768*	0.648572	3.0024*	4.85964*	5.38094*	0.863938*	0.808772	0.767592	HeLa S3
R20	43366633	43368867	close to TSS of MATN4	-0.14996	0.877151	0.422233	0.352386	-0.103608	0.160522	0.167782	2.84009*	0.163234	0.240989	0.18313	0.650765	0.110513	0.362233	-0.065825	2.21079*	both cell lines
R20	43368246	43370427	close to TSS of RBPSUHL	-0.0760789	0.921422	0.742722	0.321928	0.175599	0.448749	0.333424	3.24204*	-0.111994	0.999198	0.797919	0.650765	0.0581233	0.474145	-0.0325592	2.66338*	both cell lines
R21	43369813	43371911	within RBPSUHL	-0.0418436	-0.305312	0	-0.40227	-0.155756	0.0458345	0	2.08236*	0.0240748	0.441924	0.820053	-0.084161	-1.22098	0	0.107309	0	HeLa S3
R22	43373208	43375048	within RBPSUHL	-0.455632	0.781251	0.485427	1.13093	0.0288829	0.58532	-0.14667	1.90026*	-0.206189	0.324768	0.354018	1.10434	0.52562	0.745252	0.657722	1.97529*	both cell lines
R23	43381309	43383563	intergenic	0.323937	1.80725	1.45943	1.90817	0.266116	1.12154	0.201634	2.20372*	0.132034	0.189196	0.575334	0.302559	0.206908	0.449512	-0.077239	2.09311*	both cell lines
R24	43423952	43426324	intergenic	1.24805	1.88757	2.75987*	2.97759*	3.34525*	1.78305*	-0.0790711	2.1127*	1.19969	0.334838	2.31615*	3.63188*	4.30626*	0.241942	-0.275539	1.93985*	both cell lines
R25	43499209	43501775	intergenic	0.0969392	1.21435	2.30451*	2.4638*	2.95295*	1.24971	0.644622	0	0.0429096	0.430911	1.01508	3.3748*	3.3177*	0.342435	-0.103854	2.38004*	NT2/D1
R26	43507579	43509757	intergenic	-0.143977	-0.143542	-0.141355	0.111031	-0.0825078	-0.255053	0.505891	2.32406*	-0.0918387	-0.541191	-0.456177	-0.651389	-0.240891	-0.241832	-0.205034	1.24468	HeLa S3
R27	43518653	43521025	intergenic	-0.676487	-0.184943	-0.0892673	-0.37707	-0.325619	-0.408865	-0.136062	1.30709	-0.325147	0.124179	0.0591069	-0.0790711	-0.251906	-0.0762532	-0.25796	1.68318*	NT2/D1
R28	43554615	43557552	intergenic	-0.0602619	-0.632764	0.344828	0.128729	-0.754567	-0.625453	0.21826	2.25701*	-0.407708	-0.434681	-0.0406879	-0.636362	-0.408854	-0.175793	-0.455516	-0.25757	HeLa S3
R29	43569254	43571699	intergenic	-0.177918	0.689205	-0.31593	0.19745	0.0272554	0.319192	0	2.0321*	-0.187922	-0.0821886	-0.208904	0.302559	-0.0266877	-0.0213962	-0.127809	0.191496	HeLa S3
R30	43654143	43656149	intergenic	-0.646394	-0.385902	-0.346175	-0.346175	-0.369238	-0.27479	0.180568	1.8784*	-0.305964	-0.347348	-0.441207	-0.240133	-0.331001	-0.0937017	-0.138511	1.03842	HeLa S3
R31	43691558	43692227	close to TSS of WFDC10A	-0.0247181	0.569671	0.238787	1.15704	0.379816	0.342724	0.716622	2.45908*	0.816689	0.195365	0.614391	3.42716*	3.06854*	0.677742	0.188228	2.47526*	both cell lines
R32	43692227	43694607	close to TSS of WFDC9	0.0329083	-0.494915	-0.31593	0.516015	0.404779	-0.0421177	0.734074	2.07268*	0.908208	0.34397	0.438803	1.90175	1.40454	0.144526	0.152791	0.85175	HeLa S3
R33	43832093	43834748	intergenic	-0.181089	0.746925	1.34672	0.771184	-0.108338	0.226266	-0.421463	1.99518*	1.13875	0.412371	0.354748	0.468145	-0.0512024	1.04497*	-0.251194	1.02596	HeLa S3
R34	43860206	43861861	within DNTTIP1	0.0971796	-0.572138	0.0379725	-0.178971	-0.212181	-0.369815	-1.07907	2.02739*	0.262744	-0.875868	-0.47176	-0.85378	-0.425393	-0.429033	0.566368	1.40874	HeLa S3
R35	43950364	43952334	with NEURL2	1.18091	1.02748	0.713696	1.35802	0.276595	0.442716	-0.514573	0.239608	1.58021	-0.253572	0.822891	2.83525	3.29598*	0.0840546	-0.00645908	1.85333*	NT2/D1
R36	44022399	44025340	within ZNF335	1.6027	-0.0255045	0.555816	-0.173536	-0.112228	0.167577	-0.130787	2.01197*	0.727374	-0.310992	0.194196	-0.195396	-0.0619773	0.224723	-0.371114	0.666521	HeLa S3
R37	44029429	44031576	within ZNF335	1.49142	0.937048	1.42761	0	0.0110905	0.582893	0.0473011	2.05079*	1.36805	-0.085575	0.699951	0.106576	0.067602	-0.0282515	-0.361557	0.861582	HeLa S3
R37	44031431	44032950	within ZNF335	1.02247	2.14905	2.49057*	2.97697*	2.20842*	0.999049	-0.421463	2.46882*	1.44015	0.676553	1.23721	2.28983	1.14077	0.282226	-0.388403	2.28923*	both cell lines
R38	44073900	44075605	within MMP9	-0.193946	0.539416	0.50927	0.359892	0.0256237	0.254087	0.485427	2.29592*	0.149553	0.428168	0.118842	1.21205	0.666838	0.17898	0.775309	1.68865*	both cell lines
R39	44190355	44192401	within CD40	-0.361341	0.458227	0.882314	0	-0.0751534	0.142604	1.926	2.55247*	0.311024	0.406774	0.608259	1.03562	-0.0700612	0.128702	0.375457	2.36024*	both cell lines
R40	44194148	44196771	intergenic	-0.0311255	-0.00502559	0.734074	0.40781	0.0591486	0.0560064	0.877092	1.58806	-0.0942244	0.435128	0.614385	0.44007	-0.0116132	0.166306	0.356047	1.45066*	NT2/D1
R41	44214176	44216121	intergenic	-0.323567	-0.0261094	0.704872	0	-0.0878025	-0.143938	0.119914	1.93985*	-0.167135	0.563887	0.306151	0.329606	0.460812	0.351259	-0.0296472	1.16912	FALSE
R42	44366974	44369194	intergenic	-0.288598	0.498959	0.591363	0.562347	-0.177335	0.228041	1.01673	2.5749*	-0.136992	0.461664	0.652428	1.85333	1.47728	0.046338	2.12763*	1.9838*	both cell lines
R43	44408689	44411452	intergenic	1.17174	-0.260215	0.352386	0.0658067	-0.252724	0.157626	-0.274622	1.98832*	1.06898	1.00256	0.802922	1.22959	0.177355	-0.0214766	-0.512967	2.18637*	both cell lines
R43	44410407	44412877	within SLC35C2	0.974097	-0.00430188	0.21826	-0.184425	-0.490242	-0.0319214	-0.658964	2.27003*	1.19486	1.56715	1.15909	1.92093	0.18917	0.193774	-0.598949	2.2029*	both cell lines
R44	44582711	44585119	intergenic	-0.433785	-0.689258	-0.52838	0.0703893	-0.0423502	-0.508685	-0.0489091	1.41705	-0.449213	-0.226003	0.12121	-0.20645	-0.351025	-0.377718	0.101282	1.83996*	FALSE
R45	44622588	44624763	within SLC13A3	-0.114944	0.700528	0.610388	1.60407	0.256589	0.173584	1.54926	2.48476*	1.09592	1.38211	1.97941*	3.97911*	2.91648*	0.99042*	-0.603197	1.90558*	both cell lines
R45	44624669	44627010	within SLC13A3	-0.646907	1.14078	0.958531	2.12323*	0.57206	0.739723	1.25902	2.64148*	1.16547	1.70901	1.69234	3.59136*	2.07084	0.635232	-0.378319	2.26353*	both cell lines
R45	44742326	44744698	within SLC13A3	0.415631	-0.41942	0.111031	0.180568	0.213874	-0.138739	-0.473931	1.93555*	0.462105	0.326794	0.347515	0.321928	-0.0256479	-0.249824	-0.0197121	1.277	FALSE
R46	44760922	44763183	intergenic	-0.0767975	-0.0576537	0.271031	0.367371	-0.152816	-0.152663	-0.157356	1.66193	-0.269616	0.0642033	-0.168316	-0.651389	-0.614197	-0.0522477	-0.21115	1.56397*	FALSE
R47	44809499	44810617	intergenic	-0.323036	0.661909	0.863938	0.734074	0.156848	0.108939	0.905605	2.55336*	-0.0732017	0.200105	0.37788	1.49228	0.0542988	-0.0137511	-0.115158	2.21156*	both cell lines
R48	44820067	44822119	intergenic	-0.191843	0.317244	0.454176	0.450665	0.214662	0.295458	1.02621	2.91903*	-0.344686	0.488421	0.312294	0.578533	0.137379	0.273517	0.101668	2.64595*	both cell lines
R49	44828279	44829880	intergenic	-0.562474	-0.462107	-0.120294	-0.00481653	-0.007186	-0.288942	0.352386	2.91712*	-0.148207	-0.13108	-0.0953707	-0.728974	-0.116167	-0.580163	-0.00242479	2.81245*	both cell lines
R50	45034995	45037048	within EYA2	-0.640804	-0.0544727	-0.44746	0.516015	-0.257218	-0.211123	-0.0892673	2.0668*	0.13432	-0.20348	-0.698972	-0.364632	-0.388	-0.0972157	-0.305385	2.05924*	both cell lines
R51	45096065	45098568	intergenic	-0.537125	-0.27295	0.286881	0.0885894	-0.298957	-0.332429	0.552544	2.33053*	-0.659459	0.188172	0.345691	0.475085	-0.497139	-0.542263	2.30937*	1.86466*	both cell lines
R52	45212776	45215255	intergenic	-0.233928	0.324164	0.242852	0.201634	0.119921	0.152696	0.588162	2.57612*	0.0178705	0.145356	0.222395	0.666002	0.134627	-0.184228	-0.0279112	1.83837*	both cell lines
R53	45724594	45727077	within SULF2	0.487168	0.533811	0.842641	0.209977	-0.2878	0.460384	-0.460634	2.60121*	0.73069	0.852929	0.706684	0.246919	-0.313235	0.372776	-0.340961	2.2375*	both cell lines
R54	45738270	45740862	intergenic	0.00183577	0.756976	0.728286	0.635364	0.339665	0.654876	1.07952	3.2798*	0.436385	0.603442	0.769747	0.102094	0.0848476	0.0431808	-0.0139243	2.80938*	both cell lines
R54	45739691	45741084	intergenic	0.00371185	0.523427	0.581756	0.790772	0.387577	0.546971	0.847997	3.10036*	0.539141	0.707272	0.763598	0.0332715	0.135414	0.109106	-0.0131518	2.76371*	both cell lines
Table S5. A list of regions and their enrichment profiles enriched with CTCF in HeLa S3 and NT2/D1 cells. "*" denotes enrichment above threshold.
